# Supplementary material for: Quantitative Estimation of Low-Abundance Targets in Engineered Systems and Environmental Samples: Comparative Study Between Droplet Digital PCR and Real-Time PCR
Source: Microorganisms. 2025 Oct 23;13(11):2426. doi: 10.3390/microorganisms13112426 (PMC12654130; doi:10.3390/microorganisms13112426)
Supplement: Supplementary file 1 [file microorganisms-13-02426-s001.zip]

Archive with 1 entries (1 files):
- microorganisms-3930933-supplementary.pdf
